# Supplementary material for: Novel Nematode-Killing Protein-1 (Nkp-1) from a Marine Epiphytic Bacterium Pseudoalteromonas tunicata
Source: Biomedicines. 2021 Oct 30;9(11):1586. doi: 10.3390/biomedicines9111586 (PMC8615270; doi:10.3390/biomedicines9111586)
Supplement: Supplementary file 1 [file biomedicines-09-01586-s001.zip]

Archive with 1 entries (1 files):
- biomedicines-1424168-supplementary.pdf
